# Supplementary material for: Topochemical conversion of a dense metal–organic framework from a crystalline insulator to an amorphous semiconductor
Source: Chem Sci. 2014 Dec 1;6(2):1465–73. doi: 10.1039/c4sc03295k (PMC5811114; doi:10.1039/c4sc03295k)
Supplement: Supplementary file 1 [file SC-006-C4SC03295K-s001.cif]

# Electronic Supplementary Material (ESI) for Chemical Science.
# This journal is © The Royal Society of Chemistry 2014

####################################################################### 
# 
# This file contains crystal structure data downloaded from the 
# Cambridge Structural Database (CSD) hosted by the Cambridge 
# Crystallographic Data Centre (CCDC).
# 
# Full information about CCDC data access policies and citation 
# guidelines are available at http://www.ccdc.cam.ac.uk/. 
# 
# Audit and citation data items have may been added by the CCDC. 
# Please retain this information to preserve the provenance of 
# this file and to allow appropriate attribution of the data. 
# 
#######################################################################

data_2-157_cu_120k_abs_2
_database_code_depnum_ccdc_archive 'CCDC 1018776'
_audit_update_record             
;
2014-08-10 deposited with the CCDC.
2014-12-01 downloaded from the CCDC.
;
_audit_creation_date             2014-03-09
_audit_creation_method           
;
Olex2 1.2
(compiled 2014.02.28 svn.r2899 for OlexSys, GUI svn.r4781)
;
_chemical_name_common            ?
_chemical_name_systematic        'Cu(I)Cl trithiocyanurate'
_chemical_formula_moiety         '0.25(C12 H12 Cl4 Cu4 N12 S12)'
_chemical_formula_sum            'C3 H3 Cl Cu N3 S3'
_chemical_formula_weight         276.25
_chemical_melting_point          ?
_chemical_oxdiff_formula         'Cu Cl C3 N3 S3 H3'
loop_
_atom_type_symbol
_atom_type_description
_atom_type_scat_dispersion_real
_atom_type_scat_dispersion_imag
_atom_type_scat_source
C C 0.0181 0.0091 'International Tables Vol C Tables 4.2.6.8 and 6.1.1.4'
H H 0.0000 0.0000 'International Tables Vol C Tables 4.2.6.8 and 6.1.1.4'
N N 0.0311 0.0180 'International Tables Vol C Tables 4.2.6.8 and 6.1.1.4'
S S 0.3331 0.5567 'International Tables Vol C Tables 4.2.6.8 and 6.1.1.4'
Cl Cl 0.3639 0.7018 'International Tables Vol C Tables 4.2.6.8 and 6.1.1.4'
Cu Cu -1.9646 0.5888 'International Tables Vol C Tables 4.2.6.8 and 6.1.1.4'

_space_group_crystal_system      cubic
_space_group_IT_number           205
_space_group_name_H-M_alt        'P a -3'
_space_group_name_Hall           '-P 2ac 2ab 3'
loop_
_space_group_symop_id
_space_group_symop_operation_xyz
1 'x, y, z'
2 '-x+1/2, -y, z+1/2'
3 '-x, y+1/2, -z+1/2'
4 'x+1/2, -y+1/2, -z'
5 'z, x, y'
6 'z+1/2, -x+1/2, -y'
7 '-z+1/2, -x, y+1/2'
8 '-z, x+1/2, -y+1/2'
9 'y, z, x'
10 '-y, z+1/2, -x+1/2'
11 'y+1/2, -z+1/2, -x'
12 '-y+1/2, -z, x+1/2'
13 '-x, -y, -z'
14 'x-1/2, y, -z-1/2'
15 'x, -y-1/2, z-1/2'
16 '-x-1/2, y-1/2, z'
17 '-z, -x, -y'
18 '-z-1/2, x-1/2, y'
19 'z-1/2, x, -y-1/2'
20 'z, -x-1/2, y-1/2'
21 '-y, -z, -x'
22 'y, -z-1/2, x-1/2'
23 '-y-1/2, z-1/2, x'
24 'y-1/2, z, -x-1/2'

_cell_length_a                   11.70071(13)
_cell_length_b                   11.70071(13)
_cell_length_c                   11.70071(13)
_cell_angle_alpha                90.00
_cell_angle_beta                 90.00
_cell_angle_gamma                90.00
_cell_volume                     1601.90(3)
_cell_formula_units_Z            8
_cell_measurement_reflns_used    1386
_cell_measurement_temperature    120.05(10)
_cell_measurement_theta_max      67.5890
_cell_measurement_theta_min      6.5320
_exptl_absorpt_coefficient_mu    13.689
_exptl_absorpt_correction_T_max  0.214
_exptl_absorpt_correction_T_min  0.099
_exptl_absorpt_correction_type   analytical
_exptl_absorpt_process_details   
;
CrysAlisPro, Agilent Technologies,
Version 1.171.36.28 (release 01-02-2013 CrysAlis171 .NET)
(compiled Feb  1 2013,16:14:44)
Analytical numeric absorption correction using a multifaceted crystal
			model based on expressions derived by R.C. Clark & J.S. Reid.
(Clark, R. C. & Reid, J. S. (1995). Acta Cryst. A51, 887-897)
;
_exptl_crystal_colour            'clear light red'
_exptl_crystal_colour_lustre     clear
_exptl_crystal_colour_modifier   light
_exptl_crystal_colour_primary    red
_exptl_crystal_density_diffrn    2.291
_exptl_crystal_density_meas      ?
_exptl_crystal_density_method    'not measured'
_exptl_crystal_description       octahedral
_exptl_crystal_F_000             1088
_exptl_crystal_preparation       
'CuCl and trithiocyanuric acid were heated in acetonitrile at 90C.'
_exptl_crystal_recrystallization_method 
'Solvothermal reaction of CuCl and trithiocyanuric acid in acetonitrile'
_exptl_crystal_size_max          0.2928
_exptl_crystal_size_mid          0.2532
_exptl_crystal_size_min          0.2028
_exptl_special_details           
;
 ? 
;
_diffrn_reflns_av_R_equivalents  0.0251
_diffrn_reflns_av_unetI/netI     0.0173
_diffrn_reflns_limit_h_max       11
_diffrn_reflns_limit_h_min       -8
_diffrn_reflns_limit_k_max       10
_diffrn_reflns_limit_k_min       -14
_diffrn_reflns_limit_l_max       11
_diffrn_reflns_limit_l_min       -11
_diffrn_reflns_number            1999
_diffrn_reflns_theta_full        67.63
_diffrn_reflns_theta_max         67.63
_diffrn_reflns_theta_min         6.55
_diffrn_ambient_temperature      120.05(10)
_diffrn_detector_area_resol_mean 16.1183
_diffrn_measured_fraction_theta_full 0.990
_diffrn_measured_fraction_theta_max 0.990
_diffrn_measurement_device_type  'Xcalibur, Eos, Gemini ultra'
_diffrn_measurement_method       '\w scans'
_diffrn_orient_matrix_UB_11      -0.0183430000
_diffrn_orient_matrix_UB_12      -0.1163857000
_diffrn_orient_matrix_UB_13      0.0581751000
_diffrn_orient_matrix_UB_21      -0.0477732000
_diffrn_orient_matrix_UB_22      0.0609971000
_diffrn_orient_matrix_UB_23      0.1064942000
_diffrn_orient_matrix_UB_31      -0.1215467000
_diffrn_orient_matrix_UB_32      -0.0065601000
_diffrn_orient_matrix_UB_33      -0.0507897000
_diffrn_radiation_monochromator  mirror
_diffrn_radiation_type           CuK\a
_diffrn_radiation_wavelength     1.54184
_diffrn_source                   'Enhance Ultra (Cu) X-ray Source'
_diffrn_standards_decay_%        ?
_diffrn_standards_interval_count ?
_diffrn_standards_interval_time  ?
_diffrn_standards_number         ?
_reflns_number_gt                462
_reflns_number_total             484
_reflns_odcompleteness_completeness 94.96
_reflns_odcompleteness_iscentric 1
_reflns_odcompleteness_theta     69.95
_reflns_threshold_expression     >2sigma(I)
_computing_cell_refinement       
;
CrysAlisPro, Agilent Technologies,
Version 1.171.36.28 (release 01-02-2013 CrysAlis171 .NET)
(compiled Feb  1 2013,16:14:44)
;
_computing_data_collection       
;
CrysAlisPro, Agilent Technologies,
Version 1.171.36.28 (release 01-02-2013 CrysAlis171 .NET)
(compiled Feb  1 2013,16:14:44)
;
_computing_data_reduction        
;
CrysAlisPro, Agilent Technologies,
Version 1.171.36.28 (release 01-02-2013 CrysAlis171 .NET)
(compiled Feb  1 2013,16:14:44)
;
_computing_molecular_graphics    'Olex2 (Dolomanov et al., 2009)'
_computing_publication_material  'Olex2 (Dolomanov et al., 2009)'
_computing_structure_refinement  'ShelXL (Sheldrick, 2008)'
_computing_structure_solution    'ShelXS (Sheldrick, 2008)'
_refine_diff_density_max         0.517
_refine_diff_density_min         -0.627
_refine_diff_density_rms         0.171
_refine_ls_extinction_coef       ?
_refine_ls_extinction_method     none
_refine_ls_goodness_of_fit_ref   0.972
_refine_ls_hydrogen_treatment    constr
_refine_ls_matrix_type           full
_refine_ls_number_parameters     34
_refine_ls_number_reflns         484
_refine_ls_number_restraints     0
_refine_ls_R_factor_all          0.0311
_refine_ls_R_factor_gt           0.0290
_refine_ls_restrained_S_all      0.972
_refine_ls_shift/su_max          0.000
_refine_ls_shift/su_mean         0.000
_refine_ls_structure_factor_coef Fsqd
_refine_ls_weighting_details     
'calc w=1/[\s^2^(Fo^2^)+(0.0494P)^2^+1.9651P] where P=(Fo^2^+2Fc^2^)/3'
_refine_ls_weighting_scheme      calc
_refine_ls_wR_factor_gt          0.0697
_refine_ls_wR_factor_ref         0.0723
_refine_special_details          
;
 Refinement of F^2^ against ALL reflections.  The weighted R-factor wR and 
 goodness of fit S are based on F^2^, conventional R-factors R are based 
 on F, with F set to zero for negative F^2^. The threshold expression of 
 F^2^ > 2sigma(F^2^) is used only for calculating R-factors(gt) etc. and is 
 not relevant to the choice of reflections for refinement.  R-factors based 
 on F^2^ are statistically about twice as large as those based on F, and R- 
 factors based on ALL data will be even larger. 
;
_olex2_refinement_description    
;
1. Fixed Uiso
 At 1.2 times of:
  All N(H) groups
2.a Aromatic/amide H refined with riding coordinates:
 N1(H1)
;
_atom_sites_solution_hydrogens   geom
_atom_sites_solution_primary     direct
_atom_sites_solution_secondary   difmap
loop_
_atom_site_label
_atom_site_type_symbol
_atom_site_fract_x
_atom_site_fract_y
_atom_site_fract_z
_atom_site_U_iso_or_equiv
_atom_site_adp_type
_atom_site_occupancy
_atom_site_calc_flag
_atom_site_disorder_assembly
_atom_site_disorder_group
_atom_site_site_symmetry_order
_atom_site_refinement_flags_posn
_atom_site_refinement_flags_adp
_atom_site_refinement_flags_occupancy
Cu1 Cu 0.89219(3) 0.39219(3) 0.10781(3) 0.0218(3) Uani 1 d . . 3 S T P
S2 S 0.78914(5) 0.53706(5) 0.02302(6) 0.0209(2) Uani 1 d . . 1 . . .
Cl3 Cl 0.77560(5) 0.27560(5) 0.22440(5) 0.0222(3) Uani 1 d . . 3 S T P
C2 C 0.6783(2) 0.4699(2) -0.0343(2) 0.0196(5) Uani 1 d . . 1 . . .
N1 N 0.63067(18) 0.37331(18) 0.01097(19) 0.0204(5) Uani 1 d . . 1 . . .
H1 H 0.6636 0.3429 0.0692 0.025 Uiso 1 calc . . 1 R . .

loop_
_atom_site_aniso_label
_atom_site_aniso_U_11
_atom_site_aniso_U_22
_atom_site_aniso_U_33
_atom_site_aniso_U_23
_atom_site_aniso_U_13
_atom_site_aniso_U_12
Cu1 0.0218(3) 0.0218(3) 0.0218(3) -0.00131(15) -0.00131(15) 0.00131(15)
S2 0.0193(4) 0.0203(4) 0.0231(4) 0.0004(2) -0.0023(2) -0.0014(2)
Cl3 0.0222(3) 0.0222(3) 0.0222(3) -0.0002(2) -0.0002(2) 0.0002(2)
C2 0.0172(12) 0.0207(12) 0.0209(12) -0.0010(10) 0.0021(10) 0.0030(10)
N1 0.0202(11) 0.0212(11) 0.0199(11) 0.0017(9) -0.0020(9) -0.0006(9)

_geom_special_details            
;
 All esds (except the esd in the dihedral angle between two l.s. planes) 
 are estimated using the full covariance matrix.  The cell esds are taken 
 into account individually in the estimation of esds in distances, angles 
 and torsion angles; correlations between esds in cell parameters are only 
 used when they are defined by crystal symmetry.  An approximate (isotropic) 
 treatment of cell esds is used for estimating esds involving l.s. planes. 
;
loop_
_geom_bond_atom_site_label_1
_geom_bond_atom_site_label_2
_geom_bond_distance
_geom_bond_site_symmetry_2
_geom_bond_publ_flag
Cu1 S2 2.3047(6) . ?
Cu1 S2 2.3047(6) 8_645 ?
Cu1 S2 2.3047(6) 11_556 ?
Cu1 Cl3 2.3628(12) . ?
S2 C2 1.658(3) . ?
C2 N1 1.367(3) . ?
C2 N1 1.366(3) 10_655 ?
N1 C2 1.366(3) 7_564 ?

loop_
_geom_angle_atom_site_label_1
_geom_angle_atom_site_label_2
_geom_angle_atom_site_label_3
_geom_angle
_geom_angle_site_symmetry_1
_geom_angle_site_symmetry_3
_geom_angle_publ_flag
S2 Cu1 S2 107.06(2) 8_645 . ?
S2 Cu1 S2 107.06(2) 11_556 . ?
S2 Cu1 S2 107.06(2) 11_556 8_645 ?
S2 Cu1 Cl3 111.79(2) . . ?
S2 Cu1 Cl3 111.79(2) 8_645 . ?
S2 Cu1 Cl3 111.78(2) 11_556 . ?
C2 S2 Cu1 103.59(9) . . ?
N1 C2 S2 123.6(2) . . ?
N1 C2 S2 120.85(19) 10_655 . ?
N1 C2 N1 115.5(2) 10_655 . ?
C2 N1 C2 124.4(2) 7_564 . ?

loop_
_exptl_crystal_face_index_h
_exptl_crystal_face_index_k
_exptl_crystal_face_index_l
_exptl_crystal_face_perp_dist
_exptl_oxdiff_crystal_face_indexfrac_h
_exptl_oxdiff_crystal_face_indexfrac_k
_exptl_oxdiff_crystal_face_indexfrac_l
_exptl_oxdiff_crystal_face_x
_exptl_oxdiff_crystal_face_y
_exptl_oxdiff_crystal_face_z
-4 4 5 0.1027 -4.0000 4.0000 5.0000 -0.1013 0.9676 0.2060
4 -4 -5 0.1167 4.0000 -4.0000 -5.0000 0.1013 -0.9676 -0.2060
-4 4 -5 0.1082 -4.0000 4.0000 -5.0000 -0.6830 -0.0974 0.7139
4 -4 5 0.0962 4.0000 -4.0000 5.0000 0.6830 0.0974 -0.7139
4 5 -4 0.0984 4.0000 5.0000 -4.0000 -0.8880 -0.3121 -0.3158
-4 -5 4 0.1044 -4.0000 -5.0000 4.0000 0.8880 0.3121 0.3158
-5 -4 -5 0.1061 -5.0000 -4.0000 -5.0000 0.2664 -0.5376 0.8879
5 4 5 0.1224 5.0000 4.0000 5.0000 -0.2664 0.5376 -0.8879

_olex2_computing_structure_refinement_long 'ShelXL (Sheldrick, 2008)'
_olex2_computing_structure_solution_long 'ShelXS (Sheldrick, 2008)'
####################################################################### 
# 
# This file contains crystal structure data downloaded from the 
# Cambridge Structural Database (CSD) hosted by the Cambridge 
# Crystallographic Data Centre (CCDC).
# 
# Full information about CCDC data access policies and citation 
# guidelines are available at http://www.ccdc.cam.ac.uk/. 
# 
# Audit and citation data items have may been added by the CCDC. 
# Please retain this information to preserve the provenance of 
# this file and to allow appropriate attribution of the data. 
# 
#######################################################################

data_reduction_2_abs
_database_code_depnum_ccdc_archive 'CCDC 1018777'
_audit_update_record             
;
2014-08-10 deposited with the CCDC.
2014-12-01 downloaded from the CCDC.
;
_audit_creation_date             2014-03-09
_audit_creation_method           
;
Olex2 1.2
(compiled 2014.02.28 svn.r2899 for OlexSys, GUI svn.r4781)
;
_chemical_name_common            ?
_chemical_name_systematic        'Cu(I)Cl trithiocyanurate'
_chemical_formula_moiety         '0.25(C12 H12 Cl4 Cu4 N12 S12)'
_chemical_formula_sum            'C3 H3 Cl Cu N3 S3'
_chemical_formula_weight         276.25
_chemical_melting_point          ?
_chemical_oxdiff_formula         'Cu Cl S3 N3 C3 H3'
loop_
_atom_type_symbol
_atom_type_description
_atom_type_scat_dispersion_real
_atom_type_scat_dispersion_imag
_atom_type_scat_source
H H 0.0000 0.0000 'International Tables Vol C Tables 4.2.6.8 and 6.1.1.4'
N N 0.0311 0.0180 'International Tables Vol C Tables 4.2.6.8 and 6.1.1.4'
S S 0.3331 0.5567 'International Tables Vol C Tables 4.2.6.8 and 6.1.1.4'
C C 0.0181 0.0091 'International Tables Vol C Tables 4.2.6.8 and 6.1.1.4'
Cl Cl 0.3639 0.7018 'International Tables Vol C Tables 4.2.6.8 and 6.1.1.4'
Cu Cu -1.9646 0.5888 'International Tables Vol C Tables 4.2.6.8 and 6.1.1.4'

_space_group_crystal_system      cubic
_space_group_IT_number           205
_space_group_name_H-M_alt        'P a -3'
_space_group_name_Hall           '-P 2ac 2ab 3'
loop_
_space_group_symop_id
_space_group_symop_operation_xyz
1 'x, y, z'
2 '-x+1/2, -y, z+1/2'
3 '-x, y+1/2, -z+1/2'
4 'x+1/2, -y+1/2, -z'
5 'z, x, y'
6 'z+1/2, -x+1/2, -y'
7 '-z+1/2, -x, y+1/2'
8 '-z, x+1/2, -y+1/2'
9 'y, z, x'
10 '-y, z+1/2, -x+1/2'
11 'y+1/2, -z+1/2, -x'
12 '-y+1/2, -z, x+1/2'
13 '-x, -y, -z'
14 'x-1/2, y, -z-1/2'
15 'x, -y-1/2, z-1/2'
16 '-x-1/2, y-1/2, z'
17 '-z, -x, -y'
18 '-z-1/2, x-1/2, y'
19 'z-1/2, x, -y-1/2'
20 'z, -x-1/2, y-1/2'
21 '-y, -z, -x'
22 'y, -z-1/2, x-1/2'
23 '-y-1/2, z-1/2, x'
24 'y-1/2, z, -x-1/2'

_cell_length_a                   11.74713(9)
_cell_length_b                   11.74713(9)
_cell_length_c                   11.74713(9)
_cell_angle_alpha                90.00
_cell_angle_beta                 90.00
_cell_angle_gamma                90.00
_cell_volume                     1621.05(2)
_cell_formula_units_Z            8
_cell_measurement_reflns_used    10515
_cell_measurement_temperature    302.5(7)
_cell_measurement_theta_max      67.4620
_cell_measurement_theta_min      5.3020
_exptl_absorpt_coefficient_mu    13.527
_exptl_absorpt_correction_T_max  0.230
_exptl_absorpt_correction_T_min  0.089
_exptl_absorpt_correction_type   analytical
_exptl_absorpt_process_details   
;
CrysAlisPro, Agilent Technologies,
Version 1.171.36.28 (release 01-02-2013 CrysAlis171 .NET)
(compiled Feb  1 2013,16:14:44)
Analytical numeric absorption correction using a multifaceted crystal
			model based on expressions derived by R.C. Clark & J.S. Reid.
(Clark, R. C. & Reid, J. S. (1995). Acta Cryst. A51, 887-897)
;
_exptl_crystal_colour            'clear light red'
_exptl_crystal_colour_lustre     clear
_exptl_crystal_colour_modifier   light
_exptl_crystal_colour_primary    red
_exptl_crystal_density_diffrn    2.264
_exptl_crystal_density_meas      ?
_exptl_crystal_density_method    'not measured'
_exptl_crystal_F_000             1088
_exptl_crystal_size_max          0.3145
_exptl_crystal_size_mid          0.2566
_exptl_crystal_size_min          0.1983
_exptl_special_details           
;
 ? 
;
_diffrn_reflns_av_R_equivalents  0.0450
_diffrn_reflns_av_unetI/netI     0.0095
_diffrn_reflns_limit_h_max       14
_diffrn_reflns_limit_h_min       -13
_diffrn_reflns_limit_k_max       14
_diffrn_reflns_limit_k_min       -13
_diffrn_reflns_limit_l_max       14
_diffrn_reflns_limit_l_min       -14
_diffrn_reflns_number            15382
_diffrn_reflns_theta_full        67.43
_diffrn_reflns_theta_max         67.43
_diffrn_reflns_theta_min         6.53
_diffrn_ambient_temperature      302.5(7)
_diffrn_detector_area_resol_mean 16.1183
_diffrn_measured_fraction_theta_full 1.000
_diffrn_measured_fraction_theta_max 1.000
_diffrn_measurement_device_type  'Xcalibur, Eos, Gemini ultra'
_diffrn_measurement_method       '\w scans'
_diffrn_orient_matrix_UB_11      0.0499785000
_diffrn_orient_matrix_UB_12      0.0599098000
_diffrn_orient_matrix_UB_13      0.1054154000
_diffrn_orient_matrix_UB_21      0.0513905000
_diffrn_orient_matrix_UB_22      -0.1137451000
_diffrn_orient_matrix_UB_23      0.0402540000
_diffrn_orient_matrix_UB_31      0.1098725000
_diffrn_orient_matrix_UB_32      0.0259093000
_diffrn_orient_matrix_UB_33      -0.0667383000
_diffrn_radiation_monochromator  mirror
_diffrn_radiation_type           CuK\a
_diffrn_radiation_wavelength     1.54184
_diffrn_source                   'Enhance Ultra (Cu) X-ray Source'
_diffrn_standards_decay_%        ?
_diffrn_standards_interval_count ?
_diffrn_standards_interval_time  ?
_diffrn_standards_number         ?
_reflns_number_gt                492
_reflns_number_total             494
_reflns_odcompleteness_completeness 95.52
_reflns_odcompleteness_iscentric 1
_reflns_odcompleteness_theta     69.95
_reflns_threshold_expression     >2sigma(I)
_computing_cell_refinement       
;
CrysAlisPro, Agilent Technologies,
Version 1.171.36.28 (release 01-02-2013 CrysAlis171 .NET)
(compiled Feb  1 2013,16:14:44)
;
_computing_data_collection       
;
CrysAlisPro, Agilent Technologies,
Version 1.171.36.28 (release 01-02-2013 CrysAlis171 .NET)
(compiled Feb  1 2013,16:14:44)
;
_computing_data_reduction        
;
CrysAlisPro, Agilent Technologies,
Version 1.171.36.28 (release 01-02-2013 CrysAlis171 .NET)
(compiled Feb  1 2013,16:14:44)
;
_computing_molecular_graphics    'Olex2 (Dolomanov et al., 2009)'
_computing_publication_material  'Olex2 (Dolomanov et al., 2009)'
_computing_structure_refinement  'ShelXL (Sheldrick, 2008)'
_computing_structure_solution    'ShelXS (Sheldrick, 2008)'
_refine_diff_density_max         0.443
_refine_diff_density_min         -0.733
_refine_diff_density_rms         0.180
_refine_ls_extinction_coef       ?
_refine_ls_extinction_method     none
_refine_ls_goodness_of_fit_ref   1.323
_refine_ls_hydrogen_treatment    constr
_refine_ls_matrix_type           full
_refine_ls_number_parameters     34
_refine_ls_number_reflns         494
_refine_ls_number_restraints     0
_refine_ls_R_factor_all          0.0299
_refine_ls_R_factor_gt           0.0298
_refine_ls_restrained_S_all      1.323
_refine_ls_shift/su_max          0.001
_refine_ls_shift/su_mean         0.000
_refine_ls_structure_factor_coef Fsqd
_refine_ls_weighting_details     
'calc w=1/[\s^2^(Fo^2^)+(0.0396P)^2^+0.8807P] where P=(Fo^2^+2Fc^2^)/3'
_refine_ls_weighting_scheme      calc
_refine_ls_wR_factor_gt          0.0748
_refine_ls_wR_factor_ref         0.0748
_refine_special_details          
;
 Refinement of F^2^ against ALL reflections.  The weighted R-factor wR and 
 goodness of fit S are based on F^2^, conventional R-factors R are based 
 on F, with F set to zero for negative F^2^. The threshold expression of 
 F^2^ > 2sigma(F^2^) is used only for calculating R-factors(gt) etc. and is 
 not relevant to the choice of reflections for refinement.  R-factors based 
 on F^2^ are statistically about twice as large as those based on F, and R- 
 factors based on ALL data will be even larger. 
;
_olex2_refinement_description    
;
1. Fixed Uiso
 At 1.2 times of:
  All N(H) groups
2.a Aromatic/amide H refined with riding coordinates:
 N1(H1)
;
_atom_sites_solution_hydrogens   geom
_atom_sites_solution_primary     direct
_atom_sites_solution_secondary   difmap
loop_
_atom_site_label
_atom_site_type_symbol
_atom_site_fract_x
_atom_site_fract_y
_atom_site_fract_z
_atom_site_U_iso_or_equiv
_atom_site_adp_type
_atom_site_occupancy
_atom_site_calc_flag
_atom_site_disorder_assembly
_atom_site_disorder_group
_atom_site_site_symmetry_order
_atom_site_refinement_flags_posn
_atom_site_refinement_flags_adp
_atom_site_refinement_flags_occupancy
Cu1 Cu 0.89098(3) 0.39098(3) 0.10902(3) 0.0354(3) Uani 1 d . . 3 S T P
S2 S 0.78873(5) 0.53489(5) 0.02244(5) 0.0325(2) Uani 1 d . . 1 . . .
Cl3 Cl 0.77515(5) 0.27515(5) 0.22485(5) 0.0363(3) Uani 1 d . . 3 S T P
N1 N 0.63082(17) 0.37244(17) 0.00941(18) 0.0316(5) Uani 1 d . . 1 . . .
H1 H 0.6633 0.3421 0.0676 0.038 Uiso 1 calc . . 1 R . .
C2 C 0.67870(19) 0.46835(19) -0.0352(2) 0.0280(5) Uani 1 d . . 1 . . .

loop_
_atom_site_aniso_label
_atom_site_aniso_U_11
_atom_site_aniso_U_22
_atom_site_aniso_U_33
_atom_site_aniso_U_23
_atom_site_aniso_U_13
_atom_site_aniso_U_12
Cu1 0.0354(3) 0.0354(3) 0.0354(3) -0.00311(14) -0.00311(14) 0.00311(14)
S2 0.0292(3) 0.0299(3) 0.0385(4) 0.0013(2) -0.0061(2) -0.0029(2)
Cl3 0.0363(3) 0.0363(3) 0.0363(3) 0.0005(2) 0.0005(2) -0.0005(2)
N1 0.0319(10) 0.0315(10) 0.0316(11) 0.0057(8) -0.0057(8) -0.0033(8)
C2 0.0254(11) 0.0282(11) 0.0303(11) 0.0004(8) 0.0005(9) 0.0016(8)

_geom_special_details            
;
 All esds (except the esd in the dihedral angle between two l.s. planes) 
 are estimated using the full covariance matrix.  The cell esds are taken 
 into account individually in the estimation of esds in distances, angles 
 and torsion angles; correlations between esds in cell parameters are only 
 used when they are defined by crystal symmetry.  An approximate (isotropic) 
 treatment of cell esds is used for estimating esds involving l.s. planes. 
;
loop_
_geom_bond_atom_site_label_1
_geom_bond_atom_site_label_2
_geom_bond_distance
_geom_bond_site_symmetry_2
_geom_bond_publ_flag
Cu1 S2 2.3098(6) 8_645 ?
Cu1 S2 2.3098(6) . ?
Cu1 S2 2.3097(6) 11_556 ?
Cu1 Cl3 2.3567(12) . ?
S2 C2 1.655(2) . ?
N1 C2 1.364(3) . ?
N1 C2 1.363(3) 7_564 ?
C2 N1 1.363(3) 10_655 ?

loop_
_geom_angle_atom_site_label_1
_geom_angle_atom_site_label_2
_geom_angle_atom_site_label_3
_geom_angle
_geom_angle_site_symmetry_1
_geom_angle_site_symmetry_3
_geom_angle_publ_flag
S2 Cu1 S2 106.69(2) . 8_645 ?
S2 Cu1 S2 106.70(2) 11_556 8_645 ?
S2 Cu1 S2 106.70(2) 11_556 . ?
S2 Cu1 Cl3 112.12(2) 8_645 . ?
S2 Cu1 Cl3 112.12(2) . . ?
S2 Cu1 Cl3 112.12(2) 11_556 . ?
C2 S2 Cu1 103.91(8) . . ?
C2 N1 C2 124.6(2) 7_564 . ?
N1 C2 S2 123.73(18) . . ?
N1 C2 S2 120.95(17) 10_655 . ?
N1 C2 N1 115.3(2) 10_655 . ?

loop_
_exptl_crystal_face_index_h
_exptl_crystal_face_index_k
_exptl_crystal_face_index_l
_exptl_crystal_face_perp_dist
_exptl_oxdiff_crystal_face_indexfrac_h
_exptl_oxdiff_crystal_face_indexfrac_k
_exptl_oxdiff_crystal_face_indexfrac_l
_exptl_oxdiff_crystal_face_x
_exptl_oxdiff_crystal_face_y
_exptl_oxdiff_crystal_face_z
-5 4 -5 0.1155 -5.0000 4.0000 -5.0000 -0.5373 -0.9132 -0.1120
5 -4 5 0.1155 5.0000 -4.0000 5.0000 0.5373 0.9132 0.1120
-4 -4 5 0.1277 -4.0000 -4.0000 5.0000 0.0875 0.4507 -0.8768
4 4 -5 0.0917 4.0000 4.0000 -5.0000 -0.0875 -0.4507 0.8768
4 -4 -5 0.1081 4.0000 -4.0000 -5.0000 -0.5668 0.4593 0.6695
-4 4 5 0.1111 -4.0000 4.0000 5.0000 0.5668 -0.4593 -0.6695
-4 -5 -4 0.1162 -4.0000 -5.0000 -4.0000 -0.9211 0.2021 -0.3021
4 5 4 0.0822 4.0000 5.0000 4.0000 0.9211 -0.2021 0.3021

_olex2_computing_structure_refinement_long 'ShelXL (Sheldrick, 2008)'
_olex2_computing_structure_solution_long 'ShelXS (Sheldrick, 2008)'
_exptl_crystal_recrystallization_method 
'Solvothermal reaction of CuCl and trithiocyanuric acid in acetonitrile'
####################################################################### 
# 
# This file contains crystal structure data downloaded from the 
# Cambridge Structural Database (CSD) hosted by the Cambridge 
# Crystallographic Data Centre (CCDC).
# 
# Full information about CCDC data access policies and citation 
# guidelines are available at http://www.ccdc.cam.ac.uk/. 
# 
# Audit and citation data items have may been added by the CCDC. 
# Please retain this information to preserve the provenance of 
# this file and to allow appropriate attribution of the data. 
# 
#######################################################################

data_st579-157-r34_400k_cu_r1_abs
_database_code_depnum_ccdc_archive 'CCDC 1018778'
_audit_update_record             
;
2014-08-10 deposited with the CCDC.
2014-12-01 downloaded from the CCDC.
;
_audit_creation_date             2014-04-24
_audit_creation_method           
;
Olex2 1.2
(compiled 2014.03.20 svn.r2914 for OlexSys, GUI svn.r4816)
;
_chemical_name_common            ?
_chemical_name_systematic        'Cu(I)Cl trithiocyanurate'
_chemical_formula_moiety         '0.25(C12 H12 Cl4 Cu4 N12 S12)'
_chemical_formula_sum            'C3 H3 Cl Cu N3 S3'
_chemical_formula_weight         276.25
_chemical_melting_point          ?
_chemical_oxdiff_formula         'Cu Cl S3 C3 N3 H3'
loop_
_atom_type_symbol
_atom_type_description
_atom_type_scat_dispersion_real
_atom_type_scat_dispersion_imag
_atom_type_scat_source
C C 0.0181 0.0091 'International Tables Vol C Tables 4.2.6.8 and 6.1.1.4'
H H 0.0000 0.0000 'International Tables Vol C Tables 4.2.6.8 and 6.1.1.4'
N N 0.0311 0.0180 'International Tables Vol C Tables 4.2.6.8 and 6.1.1.4'
S S 0.3331 0.5567 'International Tables Vol C Tables 4.2.6.8 and 6.1.1.4'
Cl Cl 0.3639 0.7018 'International Tables Vol C Tables 4.2.6.8 and 6.1.1.4'
Cu Cu -1.9646 0.5888 'International Tables Vol C Tables 4.2.6.8 and 6.1.1.4'

_space_group_crystal_system      cubic
_space_group_IT_number           205
_space_group_name_H-M_alt        'P a -3'
_space_group_name_Hall           '-P 2ac 2ab 3'
loop_
_space_group_symop_id
_space_group_symop_operation_xyz
1 'x, y, z'
2 'z, x, y'
3 'y, z, x'
4 '-y+1/2, -z, x+1/2'
5 'z+1/2, -x+1/2, -y'
6 '-y, z+1/2, -x+1/2'
7 '-z+1/2, -x, y+1/2'
8 '-z, x+1/2, -y+1/2'
9 'y+1/2, -z+1/2, -x'
10 '-x+1/2, -y, z+1/2'
11 'x+1/2, -y+1/2, -z'
12 '-x, y+1/2, -z+1/2'
13 '-x, -y, -z'
14 '-z, -x, -y'
15 '-y, -z, -x'
16 'y-1/2, z, -x-1/2'
17 '-z-1/2, x-1/2, y'
18 'y, -z-1/2, x-1/2'
19 'z-1/2, x, -y-1/2'
20 'z, -x-1/2, y-1/2'
21 '-y-1/2, z-1/2, x'
22 'x-1/2, y, -z-1/2'
23 '-x-1/2, y-1/2, z'
24 'x, -y-1/2, z-1/2'

_cell_length_a                   11.78842(18)
_cell_length_b                   11.78842(18)
_cell_length_c                   11.78842(18)
_cell_angle_alpha                90.00
_cell_angle_beta                 90.00
_cell_angle_gamma                90.00
_cell_volume                     1638.20(4)
_cell_formula_units_Z            8
_cell_measurement_reflns_used    1966
_cell_measurement_temperature    400.00(14)
_cell_measurement_theta_max      67.5570
_cell_measurement_theta_min      6.4410
_exptl_absorpt_coefficient_mu    13.386
_exptl_absorpt_correction_T_max  0.340
_exptl_absorpt_correction_T_min  0.223
_exptl_absorpt_correction_type   analytical
_exptl_absorpt_process_details   
;
CrysAlisPro, Agilent Technologies,
Version 1.171.36.28 (release 01-02-2013 CrysAlis171 .NET)
(compiled Feb  1 2013,16:14:44)
Analytical numeric absorption correction using a multifaceted crystal
			model based on expressions derived by R.C. Clark & J.S. Reid.
(Clark, R. C. & Reid, J. S. (1995). Acta Cryst. A51, 887-897)
;
_exptl_crystal_colour            'light red'
_exptl_crystal_colour_modifier   light
_exptl_crystal_colour_primary    red
_exptl_crystal_density_diffrn    2.240
_exptl_crystal_density_meas      ?
_exptl_crystal_density_method    'not measured'
_exptl_crystal_description       octahedral
_exptl_crystal_F_000             1088
_exptl_crystal_size_max          0.2158
_exptl_crystal_size_mid          0.1682
_exptl_crystal_size_min          0.1282
_exptl_special_details           
;
 ? 
;
_diffrn_reflns_av_R_equivalents  0.0227
_diffrn_reflns_av_unetI/netI     0.0178
_diffrn_reflns_limit_h_max       11
_diffrn_reflns_limit_h_min       -14
_diffrn_reflns_limit_k_max       10
_diffrn_reflns_limit_k_min       -14
_diffrn_reflns_limit_l_max       14
_diffrn_reflns_limit_l_min       -13
_diffrn_reflns_number            3148
_diffrn_reflns_theta_full        67.64
_diffrn_reflns_theta_max         67.64
_diffrn_reflns_theta_min         6.50
_diffrn_ambient_temperature      400.00(14)
_diffrn_detector_area_resol_mean 16.1183
_diffrn_measured_fraction_theta_full 0.996
_diffrn_measured_fraction_theta_max 0.996
_diffrn_measurement_device_type  'Xcalibur, Eos, Gemini ultra'
_diffrn_measurement_method       '\w scans'
_diffrn_orient_matrix_UB_11      0.0029376000
_diffrn_orient_matrix_UB_12      0.0158719000
_diffrn_orient_matrix_UB_13      0.1297001000
_diffrn_orient_matrix_UB_21      -0.1032992000
_diffrn_orient_matrix_UB_22      0.0797348000
_diffrn_orient_matrix_UB_23      -0.0075014000
_diffrn_orient_matrix_UB_31      -0.0799628000
_diffrn_orient_matrix_UB_32      -0.1023085000
_diffrn_orient_matrix_UB_33      0.0143804000
_diffrn_radiation_monochromator  mirror
_diffrn_radiation_type           CuK\a
_diffrn_radiation_wavelength     1.54184
_diffrn_source                   'Enhance Ultra (Cu) X-ray Source'
_diffrn_standards_decay_%        ?
_diffrn_standards_interval_count ?
_diffrn_standards_interval_time  ?
_diffrn_standards_number         ?
_reflns_number_gt                473
_reflns_number_total             497
_reflns_odcompleteness_completeness 98.64
_reflns_odcompleteness_iscentric 1
_reflns_odcompleteness_theta     68.13
_reflns_threshold_expression     >2sigma(I)
_computing_cell_refinement       
;
CrysAlisPro, Agilent Technologies,
Version 1.171.36.28 (release 01-02-2013 CrysAlis171 .NET)
(compiled Feb  1 2013,16:14:44)
;
_computing_data_collection       
;
CrysAlisPro, Agilent Technologies,
Version 1.171.36.28 (release 01-02-2013 CrysAlis171 .NET)
(compiled Feb  1 2013,16:14:44)
;
_computing_data_reduction        
;
CrysAlisPro, Agilent Technologies,
Version 1.171.36.28 (release 01-02-2013 CrysAlis171 .NET)
(compiled Feb  1 2013,16:14:44)
;
_computing_molecular_graphics    'Olex2 (Dolomanov et al., 2009)'
_computing_publication_material  'Olex2 (Dolomanov et al., 2009)'
_computing_structure_refinement  'ShelXL (Sheldrick, 2008)'
_computing_structure_solution    'ShelXS (Sheldrick, 2008)'
_refine_diff_density_max         0.581
_refine_diff_density_min         -0.774
_refine_diff_density_rms         0.213
_refine_ls_extinction_coef       ?
_refine_ls_extinction_method     none
_refine_ls_goodness_of_fit_ref   1.097
_refine_ls_hydrogen_treatment    constr
_refine_ls_matrix_type           full
_refine_ls_number_parameters     34
_refine_ls_number_reflns         497
_refine_ls_number_restraints     0
_refine_ls_R_factor_all          0.0746
_refine_ls_R_factor_gt           0.0739
_refine_ls_restrained_S_all      1.097
_refine_ls_shift/su_max          0.000
_refine_ls_shift/su_mean         0.000
_refine_ls_structure_factor_coef Fsqd
_refine_ls_weighting_details     
'calc w=1/[\s^2^(Fo^2^)+(0.1532P)^2^+0.0533P] where P=(Fo^2^+2Fc^2^)/3'
_refine_ls_weighting_scheme      calc
_refine_ls_wR_factor_gt          0.1765
_refine_ls_wR_factor_ref         0.1774
_refine_special_details          
;
 Refinement of F^2^ against ALL reflections.  The weighted R-factor wR and 
 goodness of fit S are based on F^2^, conventional R-factors R are based 
 on F, with F set to zero for negative F^2^. The threshold expression of 
 F^2^ > 2sigma(F^2^) is used only for calculating R-factors(gt) etc. and is 
 not relevant to the choice of reflections for refinement.  R-factors based 
 on F^2^ are statistically about twice as large as those based on F, and R- 
 factors based on ALL data will be even larger. 
;
_olex2_refinement_description    
;
1. Fixed Uiso
 At 1.2 times of:
  All N(H) groups
2.a Aromatic/amide H refined with riding coordinates:
 N1(H1)
;
_atom_sites_solution_hydrogens   geom
_atom_sites_solution_primary     direct
_atom_sites_solution_secondary   difmap
loop_
_atom_site_label
_atom_site_type_symbol
_atom_site_fract_x
_atom_site_fract_y
_atom_site_fract_z
_atom_site_U_iso_or_equiv
_atom_site_adp_type
_atom_site_occupancy
_atom_site_calc_flag
_atom_site_disorder_assembly
_atom_site_disorder_group
_atom_site_site_symmetry_order
_atom_site_refinement_flags_posn
_atom_site_refinement_flags_adp
_atom_site_refinement_flags_occupancy
C2 C 0.0333(3) -0.0355(3) 0.3211(3) 0.0442(8) Uani 1 d . . 1 . . .
N1 N 0.1283(2) 0.0086(3) 0.3693(3) 0.0484(8) Uani 1 d . . 1 . . .
H1 H 0.1585 0.0670 0.3376 0.058 Uiso 1 calc . . 1 R . .
S2 S -0.03350(8) 0.02215(8) 0.21151(7) 0.0499(6) Uani 1 d . . 1 . . .
Cl3 Cl 0.22508(8) 0.22508(8) 0.22508(8) 0.0557(6) Uani 1 d . . 3 S T P
Cu1 Cu 0.10977(6) 0.10977(6) 0.10977(6) 0.0545(6) Uani 1 d . . 3 S T P

loop_
_atom_site_aniso_label
_atom_site_aniso_U_11
_atom_site_aniso_U_22
_atom_site_aniso_U_33
_atom_site_aniso_U_23
_atom_site_aniso_U_13
_atom_site_aniso_U_12
C2 0.0417(16) 0.0472(18) 0.0437(17) 0.0012(12) 0.0009(12) 0.0001(13)
N1 0.0480(15) 0.0484(17) 0.0488(16) 0.0080(12) -0.0060(12) -0.0063(12)
S2 0.0465(7) 0.0574(7) 0.0456(7) 0.0090(3) -0.0043(3) -0.0017(3)
Cl3 0.0557(6) 0.0557(6) 0.0557(6) -0.0002(3) -0.0002(3) -0.0002(3)
Cu1 0.0545(6) 0.0545(6) 0.0545(6) 0.0044(2) 0.0044(2) 0.0044(2)

_geom_special_details            
;
 All esds (except the esd in the dihedral angle between two l.s. planes) 
 are estimated using the full covariance matrix.  The cell esds are taken 
 into account individually in the estimation of esds in distances, angles 
 and torsion angles; correlations between esds in cell parameters are only 
 used when they are defined by crystal symmetry.  An approximate (isotropic) 
 treatment of cell esds is used for estimating esds involving l.s. planes. 
;
loop_
_geom_bond_atom_site_label_1
_geom_bond_atom_site_label_2
_geom_bond_distance
_geom_bond_site_symmetry_2
_geom_bond_publ_flag
C2 N1 1.360(5) . ?
C2 N1 1.363(5) 6_545 ?
C2 S2 1.658(3) . ?
N1 C2 1.363(5) 7 ?
S2 Cu1 2.3148(10) . ?
Cl3 Cu1 2.354(2) . ?
Cu1 S2 2.3148(10) 2 ?
Cu1 S2 2.3148(10) 3 ?

loop_
_geom_angle_atom_site_label_1
_geom_angle_atom_site_label_2
_geom_angle_atom_site_label_3
_geom_angle
_geom_angle_site_symmetry_1
_geom_angle_site_symmetry_3
_geom_angle_publ_flag
N1 C2 N1 115.5(3) . 6_545 ?
N1 C2 S2 120.4(2) 6_545 . ?
N1 C2 S2 124.0(3) . . ?
C2 N1 C2 124.5(3) . 7 ?
C2 S2 Cu1 103.90(13) . . ?
S2 Cu1 S2 106.48(4) 2 3 ?
S2 Cu1 S2 106.48(4) . 3 ?
S2 Cu1 S2 106.48(4) . 2 ?
S2 Cu1 Cl3 112.32(3) . . ?
S2 Cu1 Cl3 112.32(3) 3 . ?
S2 Cu1 Cl3 112.32(3) 2 . ?

loop_
_exptl_crystal_face_index_h
_exptl_crystal_face_index_k
_exptl_crystal_face_index_l
_exptl_crystal_face_perp_dist
_exptl_oxdiff_crystal_face_indexfrac_h
_exptl_oxdiff_crystal_face_indexfrac_k
_exptl_oxdiff_crystal_face_indexfrac_l
_exptl_oxdiff_crystal_face_x
_exptl_oxdiff_crystal_face_y
_exptl_oxdiff_crystal_face_z
-4 -4 5 0.0640 -4.0000 -4.0000 5.0000 0.5733 0.0568 0.8010
-4 -5 -5 0.0711 -4.0000 -5.0000 -5.0000 -0.7396 0.0520 0.7595
-4 4 5 0.0541 -4.0000 4.0000 5.0000 0.7002 0.6946 -0.0175
4 4 -5 0.0800 4.0000 4.0000 -5.0000 -0.5733 -0.0568 -0.8010
4 5 5 0.0651 4.0000 5.0000 5.0000 0.7396 -0.0520 -0.7595
4 -4 -5 0.0741 4.0000 -4.0000 -5.0000 -0.7002 -0.6946 0.0175
5 -5 4 0.0666 5.0000 -5.0000 4.0000 0.4541 -0.9452 0.1692
-5 5 -4 0.0666 -5.0000 5.0000 -4.0000 -0.4541 0.9452 -0.1692

_exptl_crystal_recrystallization_method 
'Solvothermal reaction of CuCl and trithiocyanuric acid in acetonitrile'
